# Supplementary material for: Comparison of accelerometer measured levels of physical activity and sedentary time between obese and non-obese children and adolescents: a systematic review
Source: BMC Pediatr. 2018 Mar 9;18:106. doi: 10.1186/s12887-018-1031-0 (PMC5844092; doi:10.1186/s12887-018-1031-0)
Supplement: Supplementary file 1 — Inclusion and exclusion criteria for selection of studies. (XLSX 9 kb) MVPA: Moderate-to-Vigorous Intensity Physical Activity; PA: physical activity; SB: sedentary behavior. (XLSX 9 kb) [file 12887_2018_1031_MOESM1_ESM.xlsx]

## Sheet: Sheet1
	Additional file 1: Inclusion and exclusion criteria for selection of studies
	Inclusion criteria	Exclusion criteria
	Participants aged ≤ 19 years.	Participants aged >19 years.
	Obese children or adolescents; Obesity defined as having BMI ≥ 95th percentile, or IOTF definition, or with WHO definition based on BMI for age and sex charts.	Studies that included only an overweight group, or combined overweight and obese groups.
		Participants who had any limitation to walking e.g. those with orthopaedic injury.
	MVPA and ST measured by accelerometer for at least 6 h/day for three consecutive days or more.	Studies that used subjective methods of MVPA measurement (child, parent, or carer proxy report).
		Studies that used objective and direct observation methods apart from accelerometers (e.g. heart rate monitors, pedometers).
		Studies which measured MVPA or sedentary behavior for less than 6 hours/day.
		Studies that collected MVPA data over two days or less.
		Studies that focused only on specific periods of the day (e.g. school activity only or outdoor activity).
	Articles published in English from 2000.	Articles published before 2000.
	Published in peer-reviewed journal.	Review papers without original data, studies using previously reported data .
	Human studies.	Animal studies.
	MVPA: Moderate-to-Vigorous Intensity Physical Activity; ST: Sedentary Time
