# Supplementary material for: Comparison of accelerometer measured levels of physical activity and sedentary time between obese and non-obese children and adolescents: a systematic review
Source: BMC Pediatr. 2018 Mar 9;18:106. doi: 10.1186/s12887-018-1031-0 (PMC5844092; doi:10.1186/s12887-018-1031-0)
Supplement: Supplementary file 3 — Methodological quality assessment of the included studies. (XLSX 26 kb) [file 12887_2018_1031_MOESM3_ESM.xlsx]

## Sheet: Sheet1
	Additional file 3: Methodological quality assessment of the included studies
			Quality Assessment Criteria, Items 1-6
	Study, year*	1		2	3	4	5	6	Total score
	Butte et al, 2007	+		+	+	+	+	+	6/6
	Chung, 2012	+		+	+	+	+	+	6/6
	Decelis, 2012	+		+	+	+	+	+	6/6
	Decelis, 2014	+		+	+	+	+	+	6/6
	Ekelund, 2002	-		+	+	+	+	+	5/6
	Gyllenhammer, 2013	-		+	+	+	+	+	5/6
	Hughes, 2006	-		+	+	+	+	+	5/6
	Hussey, 2007	+		+	+	+	+	+	6/6
	Kitzman-Ulrich, 2010	+		+	+	+	+	+	6/6
	Maggio, 2014	+		+	+	+	+	+	6/6
	Maggio, 2010	-		-	+	+	+	+	4/6
	Martins, 2015	-		+	+	+	+	+	5/6
	McMurray, 2008	+		+	+	+	+	+	6/6
	Metallinos-Katsaras, 2007	+		+	+	+	+	+	6/6
	Page, 2005	-		+	+	+	+	+	5/6
	Peart, 2011	+		+	+	+	+	+	6/6
	Ruiz, 2011	+		+	+	+	+	+	6/6
	Shoup, 2008	-		+	+	+	+	+	5/6
	St George, 2013	-		+	+	+	+	+	5/6
	Starkoff, 2014	-		+	+	+	+	+	5/6
	Thompson, 2005	-		+	+	+	+	+	5/6
	Trost, 2001	-		+	+	+	+	+	5/6
	Vale, 2013	+		+	+	+	+	+	6/6
	Vanhelst, 2013	-		+	+	+	+	+	5/6
	Wafa, 2014	-		+	+	+	+	+	5/6
	Wang, 2013	+		+	+	+	+	+	6/6
